# Supplementary material for: Colorectal cancer and Blastocystis sp. infection
Source: Parasit Vectors. 2021 Apr 14;14:200. doi: 10.1186/s13071-021-04681-x (PMC8048192; doi:10.1186/s13071-021-04681-x)
Supplement: Supplementary file 1 — Additional file 1. Database. [file 13071_2021_4681_MOESM1_ESM.xls]

## Sheet: CRC
Sex: M-Male, F-Female	Age	Astler Coller	Localisation	T	N	M	TNM	TNM stage	Grade	Blastocystis sp.	PCR Blastocystis sp.	Polymorphism Blastocystis sp.
F	64	B1	3	2	0	0	T2N0M0	I	2	negative	negative	0
F	83	C2	6.7	3	2	0	T3N2bM0	IIIC	2	positive	positive	ST3
F	56	C2	7	3	2	0	T3N2bM0	IIIC	2	negative	negative	0
M	53	C2	7	4	2	0	T4aN2bM0	IIIC	2	negative	negative	0
F	77	C2	6	3	2	0	T3N2aM0	IIIB	2	negative	negative	0
M	71	C2	2	3	1	0	T3N1M0	IIIB	2	negative	negative	0
M	84	C2	6	3	1	0	T3N1aM0	IIIB	2	negative	negative	0
M	73	B1	7	2	0	0	T2N0M0	I	2	positive	negative	0
M	55	B2	5	3	0	0	T3N0M0	IIA	2	positive	positive	ST3
F	75	B2	7	3	0	0	T3N0M0	IIA	2	negative	negative	0
F	79	B2	7	3	0	0	T3N0M0	IIA	mucinosum	negative	negative	0
F	72	B2	2	3	0	0	T3N0M0	IIA	2	negative	negative	0
M	58	A	7	1	0	0	T1N0M0	I	2	negative	negative	0
M	71	B2	6	3	0	0	T3N0M0	IIA	mucinosum	negative	negative	0
F	57	C2	6	3	2	0	T3N2aM0	IIIB	3	positive	positive	ST3
M	74	B1	7	2	0	0	T2N0M0	I	2	negative	negative	0
F	41	B2	7	3	0	0	T3N0M0	IIA	3	negative	negative	0
M	70	B1	7	2	0	0	T2N0M0	I	2	negative	negative	0
M	62	B1	7	2	0	0	T2N0M0	I	1	negative	negative	0
F	79	B2	7	3	0	0	T3N0M0	IIA	2	negative	negative	0
M	62	C2	6	3	1	0	T3N1bM0	IIIB	2	negative	negative	0
M	70	B2	3	3	0	0	T3N0M0	IIA	2	negative	negative	0
M	77	C2	7	4	1	0	T4aN1bM0	IIIB	2	negative	negative	0
M	70	B2	7	3	0	0	T3N0M0	IIA	2	negative	negative	0
M	74	C2	7	3	1	0	T3N1aM0	IIIB	2	negative	negative	0
F	62	C2	6	3	1	0	T3N1M0	IIIB	1	negative	negative	0
M	57	C2	6.7	3	2	0	T3N2aM0	IIIB	2	negative	negative	0
F	57	D	6	3	2	1	T3N2M1	IV	2	negative	positive	ST1
M	78	C2	7	3	1	0	T3N1aM0	IIIB	2	negative	negative	0
M	70	A	7	1	0	0	T1N0M0	I	2	negative	negative	0
M	68	B2	7	3	0	0	T3N0M0	IIA	2	negative	negative	0
M	71	B2	7	3	0	0	T3N0M0	IIA	2	negative	negative	0
M	74	B1	6	2	0	0	T2N0M0	I	1	negative	negative	0
F	50	D	6	3	0	1	T3N0M1a	IV	2	negative	negative	0
M	55	B2	7	3	0	0	T3N0M0	IIA	2	negative	negative	0
F	62	B2	2	3	0	0	T3N0M0	IIA	2	negative	negative	0
F	66	B2	7	3	0	0	T3N0M0	IIA	2	negative	negative	0
F	84	C2	6	3	1	0	T3N1bM0	IIIB	2	negative	negative	0
M	78	B2	7	3	0	0	T3N0M0	IIA	2	positive	negative	0
M	65	C2	2.3	3	2	0	T3N2bM0	IIIC	2	negative	negative	0
F	55	B1	6	2	0	0	T2N0M0	I	2	negative	negative	0
F	68	B1	6	2	0	0	T2N0M0	I	2	negative	negative	0
M	45	B2	3	3	0	0	T3N0M0	IIA	2	negative	negative	0
M	72	C2	7	3	1	0	T3N1bM0	IIIB		negative	negative	0
M	76	B1	7	2	0	0	T2N0M0	I	2	negative	negative	0
M	54	C1	7	2	1	0	T2N1bM0	IIIA	3	negative	negative	0
F	82	C2	6	3	2	0	T3N2aM0	IIIB	2	negative	negative	0
M	61	B2	2	3	0	0	T3N0M0	IIA	2	negative	negative	0
M	69	D	7	3	1	1	T3N1bM1	IV	2	negative	negative	0
M	56	C2	7	3	2	0	T3N2aM0	IIIB	2	negative	positive	ST2
M	56	B2	6.7	3	0	0	T3N0M0	IIA	2	negative	negative	0
M	48	D	3	3	2	1	T3N2bM1	IV	mucinosum	negative	negative	0
M	65	B1	2	2	0	0	T2N0M0	I	2	negative	negative	0
M	73	D	2	3	0	1	T3N0M1a	IV	2	positive	positive	ST3
F	61	D	6	3	2	1	T3N2M1a	IV	2	negative	negative	0
M	71	B2	7	3	0	0	T3N0M0	IIA	2	negative	positive	ST1
M	54	C2	7	3	1	0	T3N1aM0	IIIB	3	positive	positive	ST3
M	67	B2	7	3	0	0	T3N0M0	IIA	3	negative	negative	0
F	68	D	6.7	3	2	1	T3N2bM1b	IV	2	negative	negative	0
M	64	C2	4	3	1	0	T3N1bM0	IIIB	2	positive	positive	ST3
M	73	A	7	1	0	0	T1N0M0	I	mucinosum	negative	negative	0
F	66	B1	6.7	2	0	0	T2N0M0	I	2	negative	negative	0
M	69	C3	7	4	2	0	T4bN2M0	IIIC	3	negative	negative	0
F	56	B2	5	3	0	0	T3N0M0	IIA	mucinosum	negative	negative	0
F	78	D	7	3	2	1	T3N2aM1	IV	2	negative	negative	0
M	72	B2	5	3	0	0	T3N0M0	IIA	3	negative	negative	0
F	88	C2	7	3	1	0	T3N1bM0	IIIB	2	negative	negative	0
M	80	C2	6.7	3	2	0	T3N2aM0	IIIB	3	negative	negative	0
F	76	B2	1	3	0	0	T3N0M0	IIA	3	negative	negative	0
F	65	C2	7	3	1	0	T3N1bM0	IIIB	3	negative	negative	0
M	59	D	7	2	0	1	T2N0M1	IV	2	negative	negative	0
M	55	B1	6	2	0	0	T2N0M0	I	3	negative	negative	0
M	85	B2	7	3	0	0	T3N0M0	IIA	2	negative	negative	0
F	62	B2	2	3	0	0	T3N0M0	IIA	1	negative	negative	0
F	54	B2	3	3	0	0	T3N0M0	IIA	2	negative	negative	0
F	60	B2	3	3	0	0	T3N0M0	IIA	1	negative	negative	0
M	58	C2	4	3	2	0	T3N2aM0	IIIB	2	negative	negative	0
M	66	B1	7	2	0	0	T2N0M0	I	2	negative	negative	0
F	66	B2	2.3	3	0	0	T3N0M0	IIA	2	positive	positive	ST3
M	53	B2	6	3	0	0	T3N0M0	IIA	2	positive	positive	ST3
M	60	B2	7	3	0	0	T3N0M0	IIA	2	negative	negative	0
F	57	B2	3	3	0	0	T3N0M0	IIA	2	negative	negative	0
F	60	B1	7	2	0	0	T2N0M0	I	2	negative	negative	0
M	70	C2	6	3	2	0	T3N2aM0	IIIB	2	negative	negative	0
M	81	C2	6	4	1	0	T4aN1M0	IIIB	3	negative	negative	0
F	83	C2	1	3	2	0	T3N2bM0	IIIC	2	negative	negative	0
F	64	D	6.7	4	0	1	T4aN0M1	IV	1	negative	negative	0
F	68	B1	6	2	0	0	T2N0M0	I	2	positive	negative	0
F	67	D	7	3	2	1	T3N2M1	IV	3	positive	positive	ST3
M	61	C2	6.7	3	1	0	T3N1M0	IIIB	2	negative	negative	0
F	55	C3	6	4	1	0	T4bN1M0	IIIC	2	negative
M	64	B3	7	4	0	0	T4bN0M0	IIC		negative
M	76	C2	6	3	1	0	T3N1M0	IIIB	2	negative
M	53	D	4	3	0	1	T3N0M1	IV	2	negative	negative	0
M	64	C2	7	3	1	0	T3N1M0	IIIB	2	negative
M	64	B2	4	3	0	0	T3N0M0	IIA	2	positive
M	61	B2	6	3	0	0	T3N0M0	IIA	2	negative
F	45	B2	6	3	0	0	T3N0M0	IIA	2	negative
M	81	D	7	3	1	1	T3N1M1	IV	2	negative
F	62	C1	7	2	2	0	T2N2M0	IIIB	2	negative
M	63	D	6	3	2	1	T3N2M1	IV	2	negative	negative	0
F	50	C2	2	3	1	0	T3N1M0	IIIB	1	negative
M	58	D	6.7	3	1	1	T3N1M1	IV	2	negative	negative	0
M	74	D	7	3	2	1	T3N2M1	IV	2	negative
M	38	C2	6	3	2	0	T3N2aM0	IIIB	2	negative
M	40	B2	2	3	0	0	T3N0M0	IIA	3	negative	negative	0
M	66	B2	6	3	0	0	T3N0M0	IIA	mucinosum	negative	negative	0

## Sheet: Control
Sex: M-Male, F-Female	Age	Blastocystis sp.	PCR Blastocystis sp.	Polymorphism Blastocystis sp.
M	67	negative	negative	0
F	52	negative	negative	0
F	60	negative
F	56	negative
M	55	negative
M	53	negative
M	59	positive
F	59	negative
F	62	negative	negative	0
F	57	negative	negative	0
M	52	negative	negative	0
M	49	negative	negative	0
F	60	negative	negative	0
F	72	negative	negative	0
M	64	negative	negative	0
F	47	negative
M	53	negative
M	56	negative
M	69	positive
M	79	negative
M	59	negative	negative	0
F	60	negative	negative	0
F	74	negative	negative	0
F	56	negative	negative	0
M	64	negative	negative	0
F	62	negative
M	64	negative	negative	0
M	75	negative	negative	0
F	64	negative	negative	0
F	73	negative	negative	0
F	52	negative	negative	0
F	52	negative	negative	0
M	88	negative
F	78	negative	negative	0
F	58	negative	negative	0
M	70	negative	negative	0
F	38	negative	negative	0
F	59	negative	negative	0
M	58	negative
F	75	negative
F	64	negative
F	55	negative
F	64	negative
F	83	negative
F	80	negative	negative	0
F	63	negative	negative	0
M	52	negative	negative	0
M	74	negative	positive	ST1
M	50	negative
M	58	negative
F	60	negative	negative	0
F	74	negative	negative	0
F	61	negative	negative	0
F	68	negative	negative	0
M	62	negative	negative	0
M	51	negative	negative	0
M	75	negative	negative	0
M	68	negative	negative	0
M	65	negative	negative	0
F	58	negative	negative	0
M	58	negative
M	81	negative
M	62	negative
M	66	negative
M	65	negative
F	65	negative
M	52	negative	negative	0
M	52	negative
M	56	negative	negative	0
M	61	negative	negative	0
F	63	negative	negative	0
F	66	negative
F	58	negative
M	78	negative	negative	0
M	58	negative	negative	0
F	63	negative	negative	0
M	79	negative	negative	0
F	43	negative
F	44	negative
F	45	negative
M	63	negative
F	50	negative
F	50	negative
F	71	negative
F	48	negative
F	38	negative
F	48	negative
F	73	negative
F	48	negative
F	71	negative
F	80	negative
F	62	negative
F	68	negative
F	68	negative
M	83	negative	negative	0
M	78	negative	positive	ST3
M	85	negative	negative	0
M	77	negative	negative	0
M	69	negative	negative	0
M	68	negative	negative	0
M	59	negative	negative	0
M	66	negative	negative	0
M	72	positive	negative	0
M	88	negative	negative	0
M	64	negative	negative	0
M	77	negative	negative	0
M	63	negative	negative	0
F	61	negative	negative	0
M	82	negative	negative	0
M	62	negative	negative	0
M	79	negative	negative	0
M	73	negative	negative	0
M	58	negative	negative	0
M	73	negative	negative	0
M	69	negative	negative	0
M	57	negative	negative	0
M	66	negative
M	65	negative	negative	0
M	67	negative	negative	0
M	63	negative	negative	0
M	78	negative	negative	0
M	58	negative	negative	0
M	64	negative	negative	0
M	63	negative	negative	0
